# Supplementary material for: Involvement of Peptidoglycan Receptor Proteins in Mediating the Growth-Promoting Effects of Bacillus pumilus TUAT1 in Arabidopsis thaliana
Source: Plant Cell Physiol. 2024 Feb 19;65(5):748–61. doi: 10.1093/pcp/pcae016 (PMC11138354; doi:10.1093/pcp/pcae016)
Supplement: pcae016_Supp [file pcae016_supp.zip]

Archive with 1 entries (1 files):
- suppl_data/pcp-2023-e-00290-File007.pdf
